# Supplementary material for: Telomere Maintenance Mechanisms in a Cohort of High-Risk Neuroblastoma Tumors and Its Relation to Genomic Variants in the TERT and ATRX Genes
Source: Cancers (Basel). 2023 Dec 7;15(24):5732. doi: 10.3390/cancers15245732 (PMC10741428; doi:10.3390/cancers15245732)
Supplement: Supplementary file 1 [file cancers-15-05732-s001.zip]

Archive with 5 entries (5 files):
- Supplemental figure S1.tif
- Supplemental figure S2.tif
- Supplemental Figure S3.pdf
- Supplemental Figure S4.pdf
- Supplemental Table S1.xlsx
