# Supplementary material for: Telomere Maintenance Mechanisms in a Cohort of High-Risk Neuroblastoma Tumors and Its Relation to Genomic Variants in the TERT and ATRX Genes
Source: Cancers (Basel). 2023 Dec 7;15(24):5732. doi: 10.3390/cancers15245732 (PMC10741428; doi:10.3390/cancers15245732)
Supplement: Supplementary file 1 [file cancers-15-05732-s001.zip › Supplemental Table S1.xlsx]

## Sheet: Blad1
Supplemental table 1: TERT associated breakpoints and estimated distance to super enhancer element
Case	Type of alteration	Break I			Distance break to TERT transcription start (bp)	Break II			Location of nearby SE*	Distance from accepting breakpoint to closest SE (bp)	Distance from SE to TERT transcription start (bp)
		Chr	Pos	Associated genes		Chr	Pos	Associated genes
80R3A	5p-del	5	1188440	CTD-3080P12.3 | BREAK | SLC6A19	-106743	4	174590955	HAND2 | BREAK | LOC107986203	chr4:174663900-174693900 chr4:174788021-174804654 chr4:174828759-174876244 chr4:174837150-174878000 chr4:174898400-174975450 chr4:174936031-174963670	72946	179689
57R3D	5p-gain	5	1295139	BREAK TERT (exon 1 - UTR)	-44	12	94831	| BREAK | NR_028269	chr12:237881-265284	143050	-44
76R6A	5p-gain	5	1295566	TERT | BREAK | CLPTM1L	383	11	83822292	BREAK DLG2	chr11:83289151-83409300 chr11:83567851-83587500 chr11:83569176-83586220	234792	235175
56R6A	5p-gain	5	1296131	TERT | BREAK | CLPTM1L	948	Telomere like (CCCTAA)	ND	ND	ND	ND	ND
73R3A	5p-gain	5	1296318	TERT | BREAK | CLPTM1L	1135	2	16330144	GACAT3 | BREAK | FAM49A	chr2:16330350-16401220 chr2:16358700-16388550 chr2:16416759-16429348 chr2:16444872-16544441 chr2:16557814-16591932 chr2:16623978-16670338 chr2:16863664-16893809 chr2:16906794-16965677 chr2:16980603-17030193 chr2:16988700-17068050 chr2:17098050-17158650	207	1342
50R1A	Focal gain	5	1224561	BREAK SLC6A19	-70622	9	29085781	BREAK LINGO2	chr9:27813901-27848550 chr9:28768801-28821900 chr9:28768801-28821900	263881	334503
		5	1296709	TERT | BREAK | CLPTM1L	1526	Telomere like (TTGGGG)	ND	ND	ND	ND	ND
68R1A	Focal gain	5	1237943	BREAK SLC6A18	-57240	2	15482408	BREAK NBAS	chr2:13054651-13113600 chr2:13068582-13123964 chr2:13331251-13334259	2148149	2205389
		5	1300808	TERT | BREAK | CLPTM1L	5625	5	22601587	BREAK CDH12
		5	22592058	BREAK CDH12	21296875	2	15870575	DDX | BREAK | MYCNOS	chr2:16131387-16235656 chr2:16249957-16279693 chr2:16330350-16401220 chr2:16358700-16388550 chr2:16416759-16429348 chr2:16444872-16544441 chr2:16557814-16591932 chr2:16623978-16670338 chr2:16863664-16893809	260813	275967
81R0A	5p-gain	5	1301064	TERT | BREAK | CLPTM1L	5881	5	68211510	PIK3R1 | BREAK | SLC30A5, CCNB1	chr5:68157601-68201850 chr5:68175204-68208517 chr5:68001329-68085546 chr5:67938151-67983450 chr5:67939405-67982102 chr5:67817851-67862400 chr5:67836207-67858243 chr5:67707451-67763700 chr5:67528212-67578357	2993	8874
77R5A	5p-gain	5	1302152	TERT | BREAK | CLPTM1L	6969	10	8255844	GATA3 | BREAK | LINC00708	chr10:8277300-8299350 chr10:8329200-8359350 chr10:8666100-8696100 chr10:8666751-8688088	21457	28426
53R2A	Complex	5	1306069	TERT | BREAK | CLPTM1L	10886	8	37206026	KCNU1 | BREAK | ZNF703	chr8:36906900-36953700 chr8:37071250-37132350 chr8:37072494-37133131	73676	84562
65R9C	5p-gain/Complex	5	1226740	BREAK SLC6A18	-68443	16	5985275	FAM86A | BREAK | RBFOX1	chr16:6240513-6266299	255238	266124
		5	1314987	TERT | BREAK | CLPTM1L	19804	16	9461784	MIR548X | BREAK | GRIN2A
		16	9592536	MIR548X | BREAK | GRIN2A	8297353	16	5985593	FAM86A | BREAK | RBFOX1	chr16:5517132-5560398 chr16:5627512-5676605 chr16:5906701-5930250 chr16:5951485-5983821	132524	152328
62R5A	Focal gain	5	1236696	BREAK SLC6A18	-58487	5	29934657	NR_134264 | BREAK | CHD6	chr5:31359201-31388100	1424544	1483031
		5	1315131	TERT | BREAK | CLPTM1L	19948	5	15146658	ANKH | BREAK | FBXL7	chr5:16012201-16186800 chr5:16013334-16116529	865543	885491
67R5B relapse	Focal gain	5	1245836	BREAK SLC6A18	-49347	5	8328560	MTRR | BREAK | LINC02226	chr5:10660850-10705618	2332290	2381637
		5	1318452	BREAK CLPTM1L	23269	5	16191926	MARCHF11 | BREAK | LINC02150	chr5:16217782-16238277	25856	49125
100000000	5p-gain	5	1330824	BREAK CLPTM1L	35641	5	144417437	KCTD16 | BREAK | PRELID2	chr5:142163030-142246274 chr5:142179601-142268000	2149437	2185078
75R9A	5p-gain	5	1336296	BREAK CLPTM1L	41113	5	51125243	ISL1 | BREAK | PELO	chr5:51176250-51223500 chr5:51247800-51317250 chr5:51256077-51312153	51008	92121
47R8C	5p-gain	5	1342140	TERT | BREAK | CLPTM1L	46957	11	69006455	LOC338694 | BREAK | MYEOV	chr11:68090400-68173500 chr11:68091845-68133276 chr11:68147913-68217796 chr11:68416350-68461650 chr11:68824766-68912324 chr11:68868450-68906550 chr11:68918550-68989050 chr11:68927674-69088686	0	46957
55R7A	5p-gain	5	1344043	BREAK CLPTM1L	48860	11	69145084	MYEOV | BREAK | CCND1	chr11:69181941-69361078	36857	85717
67R9A	5p-gain/complex	5	1361124	CLPTM1L | BREAK | SLC6A3	65941	11	83688536	BREAK DLG2	chr11:83289150-83409300 chr11:83567850-83587500 chr11:83569175-83586220	102316	168257
60R3A	Focal gain	5	1228702	BREAK SLC6A18	-66481	5	158057310	LOC101927697 | BREAK | EBF1	chr5:158097759-158152711 chr5:158166637-158239830	40449	106930
		5	1.3975Mb	TERT | BREAK | CLPTM1L	102000	ND	ND	ND	ND	ND	ND
67R5A primary	Focal gain	5	1183529	CTD-3080P12.3 | BREAK | SLC6A19	-111654	5	176456892	BREAK ZNF346	chr5:176119615-176164251 chr5:176211573-176231422 chr5:176235600-176277100 chr5:176250478-176317300	139592	251246
		5	1445031	BREAK SLC6A3	149848	5	44416157	FGF10 | BREAK | LINC002224	chr5:50251051-50267800	5834894	5984742
Abbreviations: Chr, chromosome; Pos, position; SE, super enhancer element according to Groningen et al., and Gartlegruber et al.,
